# Supplementary material for: Integrated multi-omics and single-cell analysis identify SERPINE1 as a key mediator of the inflammatory tumor microenvironment in PDAC
Source: Front Immunol. 2026 Jan 12;16:1716878. doi: 10.3389/fimmu.2025.1716878 (PMC12833254; doi:10.3389/fimmu.2025.1716878)
Supplement: Supplementary file 1 [file DataSheet1.zip]

Archive with 10 entries (9 files):
- Supplementary Material/
- Supplementary Material/Drug_predict_res.csv
- Supplementary Material/DTP_NCI60_ZSCORE.xlsx
- Supplementary Material/Supplementary Figure 1.jpg
- Supplementary Material/Supplementary Figure 2.jpg
- Supplementary Material/Supplementary Figure 4.jpg
- Supplementary Material/Supplementary Figure 5.jpg
- Supplementary Material/Supplementary Figure3.jpg
- Supplementary Material/Supplementary Table.docx
- Supplementary Material/~$pplementary Table.docx
