# Supplementary material for: Integrated multi-omics and single-cell analysis identify SERPINE1 as a key mediator of the inflammatory tumor microenvironment in PDAC
Source: Front Immunol. 2026 Jan 12;16:1716878. doi: 10.3389/fimmu.2025.1716878 (PMC12833254; doi:10.3389/fimmu.2025.1716878)
Supplement: Supplementary file 1 [file DataSheet1.zip › Supplementary Material/Drug_predict_res.csv]

Term	Overlap	P.value	Adjusted.P.value	Old.P.value	Old.Adjusted.P.value	Odds.Ratio	Combined.Score	Genes
NSC267099 CTD 00001568	1/14	0.000699982385615415	0.0110998032572332	0	0	19986	145187.405357467	SERPINE1
5630-53-5 CTD 00001286	1/14	0.000699982385615415	0.0110998032572332	0	0	19986	145187.405357467	SERPINE1
fumonisin b1 CTD 00002395	1/15	0.0007499814841593	0.0110998032572332	0	0	19985	143801.308859932	SERPINE1
cannabidiol CTD 00005567	1/19	0.00094997806231055	0.0110998032572332	0	0	19981	139049.210957167	SERPINE1
aminoguanidine CTD 00000144	1/20	0.000999977246856247	0.0110998032572332	0	0	19980	138017.405087047	SERPINE1
clofibric acid CTD 00005685	1/20	0.000999977246856247	0.0110998032572332	0	0	19980	138017.405087047	SERPINE1
dicycloverine PC3 UP	1/22	0.00109997565741235	0.0110998032572332	0	0	19978	136099.470301917	SERPINE1
triprolidine PC3 UP	1/22	0.00109997565741235	0.0110998032572332	0	0	19978	136099.470301917	SERPINE1
letrozole HL60 UP	1/25	0.0012499733663792	0.0110998032572332	0	0	19975	133525.544869961	SERPINE1
norethindrone CTD 00006418	1/25	0.0012499733663792	0.0110998032572332	0	0	19975	133525.544869961	SERPINE1
60282-87-3 CTD 00001598	1/27	0.00134997189423627	0.0110998032572332	0	0	19973	131975.022985998	SERPINE1
Dienogest CTD 00001099	1/27	0.00134997189423627	0.0110998032572332	0	0	19973	131975.022985998	SERPINE1
homochlorcyclizine PC3 UP	1/30	0.00149996975933349	0.0110998032572332	0	0	19970	129851.137320485	SERPINE1
L 741211 CTD 00003280	1/31	0.0015499690656704	0.0110998032572332	0	0	19969	129189.85098816	SERPINE1
CADMIUM SELENIDE CTD 00002452	1/33	0.00164996770321137	0.0110998032572332	0	0	19967	127928.560315803	SERPINE1
gemfibrozil CTD 00007055	1/33	0.00164996770321137	0.0110998032572332	0	0	19967	127928.560315803	SERPINE1
chloropyramine PC3 UP	1/34	0.00169996703390323	0.0110998032572332	0	0	19966	127326.105420315	SERPINE1
palmitic acid CTD 00007272	1/36	0.00179996571782723	0.0110998032572332	0	0	19964	126172.233642502	SERPINE1
harmol PC3 DOWN	1/36	0.00179996571782723	0.0110998032572332	0	0	19964	126172.233642502	SERPINE1
dioxidanide CTD 00006819	1/37	0.00184996507028787	0.0110998032572332	0	0	19963	125618.944644636	SERPINE1
usnic acid CTD 00002807	1/38	0.00189996442963501	0.0110998032572332	0	0	19962	125080.297320254	SERPINE1
Clofop [ISO] CTD 00000269	1/39	0.00194996379555085	0.0110998032572332	0	0	19961	124555.531624815	SERPINE1
C2-ceramide CTD 00002618	1/39	0.00194996379555085	0.0110998032572332	0	0	19961	124555.531624815	SERPINE1
2,6-Di-tert-butyl-4-methylphenol CTD 00005548	1/40	0.00199996316805924	0.0110998032572332	0	0	19960	124043.94523066	SERPINE1
spironolactone CTD 00006774	1/40	0.00199996316805924	0.0110998032572332	0	0	19960	124043.94523066	SERPINE1
LY-294002 PC3 DOWN	1/41	0.00204996254668666	0.0110998032572332	0	0	19959	123544.887834161	SERPINE1
busulfan CTD 00005543	1/42	0.00209996193112727	0.0110998032572332	0	0	19958	123057.756134411	SERPINE1
0173570-0000 PC3 DOWN	1/43	0.00214996132169574	0.0110998032572332	0	0	19957	122581.98940491	SERPINE1
Acetovanillone CTD 00002374	1/44	0.00219996071794234	0.0110998032572332	0	0	19956	122117.065591093	SERPINE1
Diquat dication CTD 00005858	1/45	0.00224996011970944	0.0110998032572332	0	0	19955	121662.497824492	SERPINE1
loxapine PC3 UP	1/47	0.00234995893923815	0.0110998112521959	0	0	19953	120782.640673955	SERPINE1
lactacystin CTD 00002698	1/49	0.00244995777950333	0.0110998112521959	0	0	19951	119939.117208711	SERPINE1
oleic acid CTD 00007269	1/51	0.00254995663901799	0.0110998112521959	0	0	19949	119129.022860124	SERPINE1
ZINC SULFIDE CTD 00001487	1/51	0.00254995663901799	0.0110998112521959	0	0	19949	119129.022860124	SERPINE1
nicotinic acid CTD 00006387	1/55	0.00274995441311256	0.0113053681427961	0	0	19945	117599.129487874	SERPINE1
INDIRUBIN-3'-MONOXIME CTD 00004181	1/55	0.00274995441311256	0.0113053681427961	0	0	19945	117599.129487874	SERPINE1
Paricalcitol CTD 00003033	1/57	0.00284995332629805	0.0113998133051922	0	0	19943	116875.007429754	SERPINE1
scriptaid CTD 00003819	1/60	0.00299995172598608	0.011530054002993	0	0	19940	115834.632090722	SERPINE1
fluticasone HL60 UP	1/61	0.00304995120016544	0.011530054002993	0	0	19939	115499.243357737	SERPINE1
valsartan CTD 00002971	1/63	0.00314995015988279	0.011530054002993	0	0	19937	114844.469745727	SERPINE1
FCCP CTD 00005590	1/64	0.0031999496455548	0.011530054002993	0	0	19936	114524.748408164	SERPINE1
luteolin PC3 DOWN	1/66	0.00329994862660804	0.011530054002993	0	0	19934	113899.853573539	SERPINE1
UNII-9XX54M675G CTD 00004634	1/67	0.00334994812249122	0.011530054002993	0	0	19933	113594.388083693	SERPINE1
PHOSPHINE CTD 00006547	1/71	0.00354994613866188	0.0115824338311205	0	0	19929	112415.958534162	SERPINE1
chlorprothixene PC3 UP	1/71	0.00354994613866188	0.0115824338311205	0	0	19929	112415.958534162	SERPINE1
profenamine PC3 UP	1/72	0.00359994565021312	0.0115824338311205	0	0	19928	112131.598385724	SERPINE1
SILVER CTD 00006742	1/84	0.00419994001845061	0.0132253430368232	0	0	19916	108993.995159372	SERPINE1
IBMX CTD 00007018	1/88	0.00439993822628222	0.0132896093365259	0	0	19912	108045.793052324	SERPINE1
GW-8510 PC3 UP	1/88	0.00439993822628222	0.0132896093365259	0	0	19912	108045.793052324	SERPINE1
fenofibrate CTD 00006620	1/90	0.00449993734397626	0.0133198145381697	0	0	19910	107587.503854745	SERPINE1
bezafibrate CTD 00005506	1/92	0.00459993647198656	0.0133488352520394	0	0	19908	107139.138144089	SERPINE1
apigenin PC3 DOWN	1/97	0.0048499343304707	0.0138036592482628	0	0	19903	106058.90964359	SERPINE1
1,10-phenanthroline CTD 00001181	1/107	0.00534993020269259	0.0149394277358208	0	0	19893	104053.753408911	SERPINE1
Pioglitazone CTD 00002515	1/111	0.00554992860619273	0.0150688977342516	0	0	19889	103302.873607241	SERPINE1
emodin CTD 00005893	1/112	0.00559992821205298	0.0150688977342516	0	0	19888	103119.309843922	SERPINE1
thimerosal CTD 00006868	1/131	0.00654992103166034	0.0169687621687912	0	0	19869	99907.3381134351	SERPINE1
harmine PC3 DOWN	1/133	0.00664992030939114	0.0169687621687912	0	0	19867	99596.2591544721	SERPINE1
Rifampicin CTD 00006701	1/133	0.00664992030939114	0.0169687621687912	0	0	19867	99596.2591544721	SERPINE1
TITANIUM DIOXIDE CTD 00000489	1/145	0.00724991608711018	0.018006458835284	0	0	19855	97820.9267067504	SERPINE1
daunorubicin CTD 00005752	1/146	0.00729991574403405	0.018006458835284	0	0	19854	97679.545155121	SERPINE1
635-65-4 CTD 00005510	1/151	0.00754991404712931	0.0183178242454941	0	0	19849	96986.5629213027	SERPINE1
cinnamaldehyde CTD 00000671	1/165	0.00824990945534777	0.0196933322482495	0	0	19835	95159.4648222249	SERPINE1
bicalutamide CTD 00002279	1/170	0.00849990786928235	0.0197716612227029	0	0	19830	94543.4900967944	SERPINE1
5109870 MCF7 UP	1/171	0.00854990755576343	0.0197716612227029	0	0	19829	94422.4224134502	SERPINE1
1,9-Pyrazoloanthrone CTD 00003948	1/181	0.00904990447078636	0.0200855066188791	0	0	19819	93248.4163458603	SERPINE1
clomipramine PC3 UP	1/182	0.00909990416751254	0.0200855066188791	0	0	19818	93134.5204969738	SERPINE1
5,6-BENZOFLAVONE CTD 00007276	1/182	0.00909990416751254	0.0200855066188791	0	0	19818	93134.5204969738	SERPINE1
17-Hydroxyandrostan-3-one CTD 00006776	1/187	0.00934990266743601	0.0200855066188791	0	0	19813	92574.0501050785	SERPINE1
NICKEL CTD 00006389	1/189	0.00944990207385358	0.0200855066188791	0	0	19811	92353.947081591	SERPINE1
ciglitazone CTD 00001835	1/190	0.00949990177919958	0.0200855066188791	0	0	19810	92244.7463635167	SERPINE1
norgestrel CTD 00006422	1/205	0.0102498974547903	0.0211720108567644	0	0	19795	90670.7516037084	SERPINE1
Capsaicin CTD 00005570	1/206	0.010299897173561	0.0211720108567644	0	0	19794	90569.849337325	SERPINE1
Alitretinoin CTD 00003402	1/212	0.0105998955026256	0.0212997904536389	0	0	19788	89974.2775622466	SERPINE1
PARAQUAT CTD 00006471	1/213	0.0106498952268195	0.0212997904536389	0	0	19787	89876.6147817805	SERPINE1
Periodate-oxidized adenosine CTD 00001296	1/216	0.0107998944029861	0.0213117916218926	0	0	19784	89586.2831607823	SERPINE1
EINECS 250-892-2 CTD 00001193	1/223	0.0111498925115551	0.0215680911211574	0	0	19777	88923.8278578758	SERPINE1
vinblastine CTD 00006986	1/227	0.0113498914479373	0.0215680911211574	0	0	19773	88554.3117916679	SERPINE1
celastrol MCF7 UP	1/229	0.0114498909191802	0.0215680911211574	0	0	19771	88371.9230223847	SERPINE1
1-NITROPYRENE CTD 00001569	1/234	0.0116998896124883	0.0215680911211574	0	0	19766	87922.6442869995	SERPINE1
hesperetin PC3 DOWN	1/237	0.0118498888380262	0.0215680911211574	0	0	19763	87657.5373242936	SERPINE1
3,3',4,4',5-Pentachlorobiphenyl CTD 00001077	1/237	0.0118498888380262	0.0215680911211574	0	0	19763	87657.5373242936	SERPINE1
8-HYDROXYQUINOLINE CTD 00007045	1/239	0.0119498883238845	0.0215680911211574	0	0	19761	87482.605948921	SERPINE1
rapamycin CTD 00007350	1/247	0.0123498862964075	0.0220214839984134	0	0	19753	86796.8236739715	SERPINE1
topotecan CTD 00007293	1/250	0.0124998855469183	0.0220236078683798	0	0	19750	86545.2068715061	SERPINE1
PD 98059 CTD 00003206	1/262	0.0130998826055902	0.0228092073603218	0	0	19738	85567.2303777324	SERPINE1
3-methylcholanthrene CTD 00006310	1/297	0.014849874508372	0.0255555979911517	0	0	19703	82944.9774199544	SERPINE1
17-Ethynyl estradiol CTD 00005932	1/304	0.0151998729704921	0.0255634227231003	0	0	19696	82456.6778320417	SERPINE1
simvastatin CTD 00007319	1/304	0.0151998729704921	0.0255634227231003	0	0	19696	82456.6778320417	SERPINE1
mitomycin C CTD 00007136	1/308	0.0153998720994247	0.0256087760754478	0	0	19692	82182.5155055367	SERPINE1
cycloheximide CTD 00005731	1/324	0.0161998687030407	0.0263721301295088	0	0	19676	81119.2711366895	SERPINE1
HC toxin MCF7 UP	1/332	0.0165998670479281	0.0263721301295088	0	0	19668	80606.5561394396	SERPINE1
menadione HL60 UP	1/334	0.0166998666390223	0.0263721301295088	0	0	19666	80480.2444874489	SERPINE1
mifepristone CTD 00007083	1/334	0.0166998666390223	0.0263721301295088	0	0	19666	80480.2444874489	SERPINE1
indomethacin CTD 00006147	1/335	0.016749866433607	0.0263721301295088	0	0	19665	80417.3626238407	SERPINE1
diltiazem PC3 DOWN	1/364	0.0181998607047237	0.0282893677036112	0	0	19636	78668.5185230862	SERPINE1
(17S)-17-hydroxy-13,17-dimethyl-1,2,6,7,8,14,15,16-octahydrocyclopenta[a]phenanthren-3-one CTD 00007088	1/367	0.0183498601320721	0.0282893677036112	0	0	19633	78495.3516039062	SERPINE1
daunorubicin PC3 DOWN	1/381	0.0190498575030281	0.029065761963383	0	0	19619	77704.8881063251	SERPINE1
Medroxyprogesterone acetate CTD 00006623	1/389	0.0194498560312618	0.0293732519655791	0	0	19611	77265.6850460807	SERPINE1
Dronabinol CTD 00006853	1/402	0.0200998536933561	0.0300482661274414	0	0	19598	76570.223674984	SERPINE1
rosiglitazone CTD 00003139	1/411	0.020549852108737	0.0301801763119892	0	0	19589	76101.3361636481	SERPINE1
trichostatin A PC3 UP	1/415	0.0207498514132993	0.0301801763119892	0	0	19585	75896.109142567	SERPINE1
vorinostat PC3 UP	1/416	0.0207998512420466	0.0301801763119892	0	0	19584	75845.1001537464	SERPINE1
dexamethasone CTD 00005779	1/421	0.0210498503816469	0.0302463869561528	0	0	19579	75591.8137037699	SERPINE1
diclofenac CTD 00005804	1/427	0.0213498493572344	0.0303750248107181	0	0	19573	75291.6664798425	SERPINE1
MS-275 PC3 UP	1/431	0.0215498486832798	0.0303750248107181	0	0	19569	75093.8161076383	SERPINE1
carbamazepine CTD 00005574	1/436	0.0217998478466125	0.0304375234084779	0	0	19564	74848.9741766088	SERPINE1
Phorbol 12-myristate 13-acetate CTD 00006852	1/483	0.0241498403445456	0.0334035174859135	0	0	19517	72671.1105606658	SERPINE1
paclitaxel CTD 00007144	1/493	0.0246498388278333	0.0337794087640678	0	0	19507	72234.1267747374	SERPINE1
3-(1-methylpyrrolidin-2-yl)pyridine CTD 00006393	1/499	0.024949837929051	0.0338768441605463	0	0	19501	71976.0059643415	SERPINE1
oxygen CTD 00006454	1/524	0.0261998342909033	0.0351997782933728	0	0	19476	70931.6347110583	SERPINE1
curcumin CTD 00000663	1/528	0.0263998337200296	0.0351997782933728	0	0	19472	70768.9894311165	SERPINE1
POTASSIUM DICHROMATE CTD 00006598	1/556	0.027799829848465	0.0367354894426145	0	0	19444	69662.5122666139	SERPINE1
troglitazone CTD 00002415	1/651	0.0325498179301294	0.0423225704947398	0	0	19349	66270.0058167215	SERPINE1
8-Bromo-cAMP, Na CTD 00007044	1/652	0.0325998178135158	0.0423225704947398	0	0	19348	66236.8831097338	SERPINE1
scriptaid PC3 UP	1/664	0.0331998164364166	0.0427267202833883	0	0	19336	65843.1585830581	SERPINE1
raloxifene CTD 00007367	1/686	0.0342998139660585	0.0437618316118677	0	0	19314	65138.6928419917	SERPINE1
doxorubicin CTD 00005874	1/750	0.0374998072254689	0.0474356535843538	0	0	19250	63205.8251184581	SERPINE1
tamoxifen CTD 00006827	1/802	0.0400998021890719	0.0502946671523953	0	0	19198	61748.1376825993	SERPINE1
ARSENIC CTD 00005442	1/853	0.0426497975969414	0.0530434457508179	0	0	19147	60403.6679782498	SERPINE1
Cianidanol CTD 00005600	1/870	0.043499796138246	0.0536497485705035	0	0	19130	59972.5313936949	SERPINE1
anisomycin PC3 UP	1/899	0.0449497937292568	0.0549799129911571	0	0	19101	59255.2961521977	SERPINE1
